# Supplementary material for: Identification of the Key Genes Involved in Proline-Mediated Modification of Cell Wall Components in Rice Seedlings under Trivalent Chromium Exposure
Source: Toxics. 2023 Dec 19;12(1):4. doi: 10.3390/toxics12010004 (PMC10818556; doi:10.3390/toxics12010004)
Supplement: Supplementary file 1 [file toxics-12-00004-s001.zip]

Archive with 2 entries (2 files):
- Supporting information S1.pdf
- Supporting information S2.xls
