# Supplementary material for: Identification of the Key Genes Involved in Proline-Mediated Modification of Cell Wall Components in Rice Seedlings under Trivalent Chromium Exposure
Source: Toxics. 2023 Dec 19;12(1):4. doi: 10.3390/toxics12010004 (PMC10818556; doi:10.3390/toxics12010004)
Supplement: Supplementary file 1 [file toxics-12-00004-s001.zip › Supporting information S2.xls]

## Sheet: Microarray data
cellulose
Pro+Cr root							Pro+Cr shoot
Enzyme	Gene name	locus identifier	12.0 mg/L	24.0 mg/L	40.0 mg/L		Enzyme	Gene name	locus identifier	12.0 mg/L	24.0 mg/L	40.0 mg/L
Cellulose synthase	OsCESA1	LOC_Os05g08370	→	→	↓		Cellulose synthase	OsCESA3	LOC_Os07g24190	→	→	↑
	OsCESA2	LOC_Os03g59340	→	↓	↓			OsCesA4	LOC_Os01g54620	→	→	↑
	OsCESA8	LOC_Os07g10770	→	→	↓			OsCESA7	LOC_Os10g32980	→	→	↑
	OsCESA6	LOC_Os07g14850	↓	↓	↓		endoglucanase	OsPR2	LOC_Os01g71340	↓	→	→
	OsCESA3	LOC_Os07g24190	↓	→	↓		β-glucosidase	OsBGLU12	LOC_Os04g39880	↓	↓	→
	OsCesA4	LOC_Os01g54620	↓	↓	↓			OsBGLU26	LOC_Os07g46280	↑	↑	↑
	OsCESA5	LOC_Os03g62090	→	→	↓			OsBGLU3	LOC_Os01g59840	↓	↓	↓
	OsCESA7	LOC_Os10g32980	↓	↓	↓			OsBGLU6	LOC_Os03g11420	↑	↑	↑
endoglucanase	OsPR2	LOC_Os01g71340	→	↑	→			OsBGLU21	LOC_Os05g30300	→	↓	↓
	OsGH9A3	LOC_Os03g52630	→	→	↓			OsBGLU33	LOC_Os09g33710	↓	↓	↓
	OsGH9B15	LOC_Os02g03120	↓	↓	↓			OsGH5BG	LOC_Os10g22520	↓	↓	→
β-glucosidase	OsBGLU8	LOC_Os03g49610	↓	↓	↓			OsBGLU1	LOC_Os01g32364	→	→	↑
	OsBGLU30	LOC_Os09g31430	↓	↓	↓			OsBGLU18	LOC_Os04g43410	↓	↓	↓
	OsBGLU7	LOC_Os03g49600	↓	↓	↓			OsBGLU20	LOC_Os05g30280	→	→	↑
	OsBGLU12	LOC_Os04g39880	↓	↓	→		beta-amylase	OsBMY4	LOC_Os03g22790	↓	→	→
	OsBGLU16	LOC_Os04g43390	↑	↑	→			OsBMY1	LOC_Os07g35880	↑	↑	↑
	OsBGLU26	LOC_Os07g46280	→	↓	↓			OsBMY2	LOC_Os07g35940	↑	↑	↑
	OsBGLU3	LOC_Os01g59840	↓	↓	↓
	OsBGLU4	LOC_Os01g67220	→	→	↓
	OsBGLU6	LOC_Os03g11420	↓	↓	↓
	OsBGLU1	LOC_Os03g53800	→	→	↑
	OsBGLU17	LOC_Os04g43400	→	→	↑
	OsBGLU21	LOC_Os05g30300	→	↓	→
	OsBGLU23	LOC_Os05g30390	↑	↑	↑
	OsBGLU24	LOC_Os06g21570	→	→	↓
	OsBGLU25	LOC_Os06g46940	↓	↓	↓
	OsBGLU29	LOC_Os09g31410	↓	↓	↓
	OsBGLU33	LOC_Os09g33710	→	→	↑
	OsGH5BG	LOC_Os10g22520	↓	↓	↑
	OsBGLU1	LOC_Os01g32364	↓	↓	↓
	OsBGLU18	LOC_Os04g43410	↑	→	↑
	OsBGLU31	LOC_Os09g33680	↑	↑	↑
	OsBGLU22	LOC_Os05g30350	↑	↑	↑
	OsBGLU28	LOC_Os08g39870	↓	↓	↓
beta-amylase	OsBMY4	LOC_Os03g22790	→	↓	→
	OsBAMY1	LOC_Os10g32810	↓	→	→
	OsBMY6	LOC_Os10g41550	→	→	↑
Cr root							Cr shoot
Enzyme	Gene name	locus identifier	12.0 mg/L	24.0 mg/L	40.0 mg/L		Enzyme	Gene name	locus identifier	12.0 mg/L	24.0 mg/L	40.0 mg/L
Cellulose synthase	OsCESA1	LOC_Os05g08370	→	↓	↓		Cellulose synthase	OsCesA4	LOC_Os01g54620	→	→	↑
	OsCESA8	LOC_Os07g10770	→	↓	↓		endoglucanase	OsPR2	LOC_Os01g71340	→	↑	↑
	OsCESA6	LOC_Os07g14850	→	↓	↓		β-glucosidase	OsBGLU26	LOC_Os07g46280	→	↑	→
	OsCesA4	LOC_Os01g54620	→	↓	↓			OsBGLU4	LOC_Os01g67220	→	→	↑
	OsCESA5	LOC_Os03g62090	→	↓	↓			OsBGLU6	LOC_Os03g11420	↑	↑	→
	OsCesA9	LOC_Os09g25490	→	↑	→			OsBGLU17	LOC_Os04g43400	↑	→	→
	OsCESA7	LOC_Os10g32980	→	↓	↓			OsBGLU21	LOC_Os05g30300	↑	→	→
UDP-Glucose Pyrophosphorylase	OsUGP1	LOC_Os09g38030	↓	↓	→			OsBGLU24	LOC_Os06g21570	→	→	↓
	OsUGP2	LOC_Os02g02560	→	↑	→			OsBGLU33	LOC_Os09g33710	↑	→	→
endoglucanase	OsPR2	LOC_Os01g71340	↓	↓	↑			OsBGLU14	LOC_Os04g43360	↑	↑	→
	OsGH9A3	LOC_Os03g52630	→	↓	↓			OsBGLU18	LOC_Os04g43410	↓	↓	↓
	OsGH9B15	LOC_Os02g03120	→	↓	→		beta-amylase	OsBAMY2	LOC_Os03g04770	→	→	↓
β-glucosidase	OsBGLU8	LOC_Os03g49610	↓	↓	↓			OsBAMY1	LOC_Os10g32810	→	→	↓
	OsBGLU30	LOC_Os09g31430	→	↓	→
	OsBGLU7	LOC_Os03g49600	↓	↓	↓
	OsBGLU16	LOC_Os04g43390	↑	→	→
	OsBGLU26	LOC_Os07g46280	→	↓	→
	OsBGLU2	LOC_Os01g59819	↓	→	→
	OsBGLU3	LOC_Os01g59840	↓	↓	↓
	OsBGLU4	LOC_Os01g67220	→	→	↓
	OsBGLU6	LOC_Os03g11420	↓	↓	↓
	OsBGLU17	LOC_Os04g43400	→	↑	→
	OsBGLU23	LOC_Os05g30390	↑	↑	↑
	OsBGLU24	LOC_Os06g21570	↓	↓	↓
	OsBGLU25	LOC_Os06g46940	↓	↓	↓
	OsBGLU29	LOC_Os09g31410	↓	↓	↓
	OsBGLU33	LOC_Os09g33710	↓	→	↓
	OsGH5BG	LOC_Os10g22520	→	↓	→
	OsBGLU1	LOC_Os01g32364	↓	↓	↓
	OsBGLU18	LOC_Os04g43410	↑	↑	→
	OsBGLU31	LOC_Os09g33680	↑	↑	↑
	OsBGLU22	LOC_Os05g30350	↑	↑	↑
	OsBGLU28	LOC_Os08g39870	↓	↓	↓
	OsBGLU36	LOC_Os11g45710	↓	→	↓
beta-amylase	OsBAMY2	LOC_Os03g04770	→	↑	→
	OsBAMY1	LOC_Os10g32810	→	↓	→
pectin
Pro+Cr root							Pro+Cr shoot
Enzyme	Gene name	locus identifier	12.0 mg/L	24.0 mg/L	40.0 mg/L		Enzyme	Gene name	locus identifier	12.0 mg/L	24.0 mg/L	40.0 mg/L
pectinesterase	OsPME2	LOC_Os01g20980	→	→	↑		pectinesterase	OsPME2	LOC_Os01g20980	→	→	↑
	OsPME3	LOC_Os01g21034	↓	↓	↓			OsPME3	LOC_Os01g21034	→	↓	↓
	OsPME5	LOC_Os01g53990	↓	↓	↓			OsPME5	LOC_Os01g53990	→	↑	→
	OsPME6	LOC_Os01g57854	→	→	↑			OsPME6	LOC_Os01g57854	→	→	↑
	OsPME15	LOC_Os04g46740	↓	↓	↓			OsPME12	LOC_Os03g28090	→	→	↑
	OsPME18	LOC_Os05g44600	↓	↓	↓			OsPME17	LOC_Os05g29790	→	→	↑
	OsPME19	LOC_Os06g09340	↓	↓	↓			OsPME22	LOC_Os07g47830	→	→	↑
	OsPME20	LOC_Os07g41650	→	→	↑			OsPME23	LOC_Os07g49100	↓	↓	↓
	OsPME22	LOC_Os07g47830	↓	↓	↓			OsPME27	LOC_Os09g26360	→	→	↑
Polygalacturonases	OsPGL9	LOC_Os05g46510	→	↓	↑		Polygalacturonases	OsPGL9	LOC_Os05g46510	→	→	↑
	OsPSL1	LOC_Os01g19170	→	↓	→			OsPGL19	LOC_Os01g44970	→	→	↑
	OsPGL19	LOC_Os01g44970	↓	↓	↓			OsPG1	LOC_Os03g03350	→	→	↑
	OsPGL7	LOC_Os01g66710	→	→	↑			OsPGL21	LOC_Os05g50260	→	→	↑
	OsPG1	LOC_Os03g03350	↓	↓	↓			OsPGL33	LOC_Os12g36810	↓	↓	↓
	OsPGL17	LOC_Os05g20020	↓	↓	→			OsPGL23	LOC_Os02g15690	→	↓	↓
	OsPGL21	LOC_Os05g50260	↓	↓	↓			OsPGL24	LOC_Os02g54030	→	→	↓
	OsPGL12	LOC_Os11g14400	↓	↓	→			OsPGL14	LOC_Os05g46520	↓	↓	↓
	OsPGL33	LOC_Os12g36810	↓	↓	↓		Pectate lyase	OsPLL1	LOC_Os01g36620	→	→	↑
	OsPGL23	LOC_Os02g15690	↓	↓	↓
	OsPGL28	LOC_Os03g61800	→	→	↓
	OsPGL9	LOC_Os05g46510	→	↓	↑
Pectate lyase	OsPLL4	LOC_Os04g05050	↓	↓	↓
	OsPLL9	LOC_Os06g38510	↑	→	→
Cr root							Cr shoot
Enzyme	Gene name	locus identifier	12.0 mg/L	24.0 mg/L	40.0 mg/L		Enzyme	Gene name	locus identifier	12.0 mg/L	24.0 mg/L	40.0 mg/L
pectinesterase	OsPME2	LOC_Os01g20980	→	→	↑		pectinesterase	OsPME2	LOC_Os01g20980	→	→	↑
	OsPME3	LOC_Os01g21034	↓	↓	↓			OsPME3	LOC_Os01g21034	→	→	↓
	OsPME5	LOC_Os01g53990	↓	→	↓			OsPME6	LOC_Os01g57854	→	→	↑
	OsPME15	LOC_Os04g46740	↓	↓	↓			OsPME17	LOC_Os05g29790	→	→	↓
	OsPME18	LOC_Os05g44600	↓	↓	↓			OsPME19	LOC_Os06g09340	↑	→	↑
	OsPME19	LOC_Os06g09340	↓	↓	↓			OsPME20	LOC_Os07g41650	→	→	↑
	OsPME20	LOC_Os07g41650	↑	↑	↑			OsPME23	LOC_Os07g49100	→	→	↓
	OsPME22	LOC_Os07g47830	↓	↓	↓			OsPME25	LOC_Os08g34900	↑	→	→
	OsPME25	LOC_Os08g34900	↓	↓	↓			OsPME30	LOC_Os11g07090	→	↑	↑
	OsPME28	LOC_Os09g39760	↓	↑	↓		Polygalacturonases	OsPGL19	LOC_Os01g44970	→	→	↑
Polygalacturonases	OsPGL9	LOC_Os05g46510	↑	→	↑			OsPGL23	LOC_Os02g15690	→	→	↓
	OsPGL19	LOC_Os01g44970	↓	↓	↓			OsPGL20	LOC_Os01g22590	↑	→	↓
	OsPG1	LOC_Os03g03350	↓	↓	↓			OsPGL14	LOC_Os05g46520	→	→	↓
	OsPGL21	LOC_Os05g50260	↓	↓	↓			OsPGL34	LOC_Os11g43750	→	↑	→
	OsPGL27	LOC_Os07g14160	→	↓	→
	OsPGL33	LOC_Os12g36810	↓	↓	↓
	OsPGL23	LOC_Os02g15690	↓	↓	↓
	OsPGL20	LOC_Os01g22590	↓	→	↓
	OsPGL15	LOC_Os02g03750	→	→	↑
	OsPGL14	LOC_Os05g46520	↓	→	↓
	OsPGL9	LOC_Os05g46510	↑	→	↑
Pectate lyase	OsPLL4	LOC_Os04g05050	→	↓	↓
hemicellulose
Pro+Cr root							Pro+Cr shoot
Enzyme	Gene name	locus identifier	12.0 mg/L	24.0 mg/L	40.0 mg/L		Enzyme	Gene name	locus identifier	12.0 mg/L	24.0 mg/L	40.0 mg/L
xyloglucan endotransglucosylase/hydrolase	OsXTH19	LOC_Os03g01800	↓	↓	↓		xyloglucan endotransglucosylase/hydrolase	OsXTH9	LOC_Os04g51460	↓	↓	↓
	OsXTH9	LOC_Os04g51460	↑	↑	↑			OsXTH11	LOC_Os06g48160	↓	→	↓
	OsXTH1	LOC_Os07g34580	↓	↓	↓			OsXTH23	LOC_Os02g46910	↓	↓	↓
	OsXTH20	LOC_Os10g39840	↓	↓	↓			OsXTH6	LOC_Os04g51450	↑	↑	→
	OsXTH11	LOC_Os06g48160	↓	↓	→			OsXTH15	LOC_Os06g22919	↓	↓	↓
	OsXTH17	LOC_Os08g13920	↓	↓	↓			OsXTH12	LOC_Os06g48180	→	→	↑
	OsXTH2	LOC_Os11g33270	↓	↓	↓			OsXTH27	LOC_Os10g02770	→	→	↓
	OsXTH23	LOC_Os02g46910	→	→	↑		galacturonosyltransferase	OsGAUT22	LOC_Os01g52710	↓	↓	→
	OsXTH24	LOC_Os03g63760	→	→	↓			OsGAUT21	LOC_Os03g11330	↑	→	→
	OsXTH6	LOC_Os04g51450	↓	↓	↓			OsGAUT6	LOC_Os08g23780	→	→	↓
	OsXTH7	LOC_Os04g51510	↓	↓	↓			OsGAUT18	LOC_Os11g03160	↓	↓	→
	OsXTH16	LOC_Os04g51520	↓	↓	↓			OsGAUT19	LOC_Os12g02910	→	↓	→
	OsXTH3	LOC_Os04g53950	↓	↓	↓
	OsXTH15	LOC_Os06g22919	↓	↓	↓
	OsXTH12	LOC_Os06g48180	→	↓	→
	OsXTH10	LOC_Os06g48200	→	→	↑
	OsXTH21	LOC_Os07g29750	↓	↓	↓
	OsXTH8	LOC_Os08g13980	↓	↓	↓
	OsXTH27	LOC_Os10g02770	→	↓	↓
	OsXTH25	LOC_Os10g42670	↑	↑	↑
galacturonosyltransferase	OsGAUT22	LOC_Os01g52710	↓	↓	→
	OsGATL6	LOC_Os02g50600	→	→	↑
	OsGATL5	LOC_Os04g44850	↓	↓	↓
	OsGAUT9	LOC_Os04g54360	→	→	↑
	OsGAUT12	LOC_Os06g12280	↓	↓	↓
	OsGATL7	LOC_Os06g13760	→	↓	↓
	OsGAUT6	LOC_Os08g23780	↓	→	→
	OsGAUT8	LOC_Os09g30280	↓	↓	→
	OsGAUT18	LOC_Os11g03160	↓	↓	↓
Rhamnose biosynthetic enzyme 1	/	LOC_Os03g17000	→	→	↑
Cr root							Cr shoot
Enzyme	Gene name	locus identifier	12.0 mg/L	24.0 mg/L	40.0 mg/L		Enzyme	Gene name	locus identifier	12.0 mg/L	24.0 mg/L	40.0 mg/L
xyloglucan endotransglucosylase/hydrolase	OsXTH19	LOC_Os03g01800	↓	→	↓		xyloglucan endotransglucosylase/hydrolase	OsXTH19	LOC_Os03g01800	→	→	↑
	OsXTH9	LOC_Os04g51460	↑	↑	↑			OsXTH9	LOC_Os04g51460	→	→	↓
	OsXTH1	LOC_Os07g34580	↓	↓	↓			OsXTH20	LOC_Os10g39840	→	→	↑
	OsXTH11	LOC_Os06g48160	↓	↓	↓			OsXTH2	LOC_Os11g33270	↑	↑	→
	OsXTH17	LOC_Os08g13920	↓	↓	↓			OsXTH15	LOC_Os06g22919	→	→	↓
	OsXTH2	LOC_Os11g33270	↓	↓	↓		galacturonosyltransferase	OsGAUT22	LOC_Os01g52710	↑	→	→
	OsXTH23	LOC_Os02g46910	→	↑	↑			OsGAUT8	LOC_Os09g30280	→	→	↓
	OsXTH28	LOC_Os03g13570	→	↓	→			OsGAUT19	LOC_Os12g02910	→	→	↑
	OsXTH24	LOC_Os03g63760	→	↓	↓
	OsXTH6	LOC_Os04g51450	→	↓	↓
	OsXTH7	LOC_Os04g51510	↓	↓	↓
	OsXTH16	LOC_Os04g51520	↓	↓	↓
	OsXTH3	LOC_Os04g53950	→	↓	↓
	OsXTH15	LOC_Os06g22919	↓	↓	↓
	OsXTH12	LOC_Os06g48180	→	↓	→
	OsXTH10	LOC_Os06g48200	→	↓	→
	OsXTH21	LOC_Os07g29750	→	↓	↓
	OsXTH8	LOC_Os08g13980	↓	↓	↓
	OsXTH4	LOC_Os08g14200	↓	→	↓
	OsXTH27	LOC_Os10g02770	→	↓	↓
	OsXTH25	LOC_Os10g42670	↑	↑	↑
galacturonosyltransferase	OsGAUT22	LOC_Os01g52710	↓	↓	↓
	OsGATL6	LOC_Os02g50600	→	↑	→
	OsGAUT21	LOC_Os03g11330	→	↓	→
	OsGATL5	LOC_Os04g44850	↓	↓	↓
	OsGAUT12	LOC_Os06g12280	→	↓	↓
	OsGATL7	LOC_Os06g13760	↓	↓	↓
	OsGAUT16	LOC_Os07g48370	→	→	↓
	OsGAUT18	LOC_Os11g03160	↓	↓	↓
	OsGAUT19	LOC_Os12g02910	→	↓	↓
Rhamnose biosynthetic enzyme 1	/	LOC_Os03g17000	→	↑	↑
lignin
Pro+Cr root							Pro+Cr shoot
Enzyme	Gene name	locus identifier	12.0 mg/L	24.0 mg/L	40.0 mg/L		Enzyme	Gene name	locus identifier	12.0 mg/L	24.0 mg/L	40.0 mg/L
Phenylalanine ammonia-lyase	OsPAL3	LOC_Os02g41670	→	→	↑		Phenylalanine ammonia-lyase	OsPAL6	LOC_Os04g43800	↓	→	→
	OsPAL4	LOC_Os02g41680	→	↑	→		4-coumarate: CoA ligase	Os4CL5	LOC_Os08g34790	↓	→	→
	OsPAL6	LOC_Os04g43800	↑	→	→		peroxidase	OsPOX1	LOC_Os01g15830	↑	→	↑
4-coumarate: CoA ligase	Os4CL1	LOC_Os08g14760	→	↓	↓			OsPRX38	LOC_Os03g13210	↓	↓	→
	Os4CL4	LOC_Os06g44620	↑	→	→			OsPRX51	LOC_Os03g55420	↓	→	→
	Os4CL5	LOC_Os08g34790	↑	→	↑			OsPRX59	LOC_Os04g59150	→	→	↓
peroxidase	OsPOX1	LOC_Os01g15830	↓	↓	↓			OsPRX61	LOC_Os04g59190	↓	↓	↓
	OsPRX22	LOC_Os01g73200	→	→	↑			OsPRX72	LOC_Os05g06970	↓	↓	↓
	OsPRX37	LOC_Os03g13180	↑	↑	↑			OsPRX77	LOC_Os06g16350	↑	↑	↑
	OsPRX61	LOC_Os04g59190	→	→	↑			OsPRX86	LOC_Os06g35520	↓	↓	↓
	OsPRX66	LOC_Os05g04410	→	↓	→			Osprx109,	LOC_Os07g47990	↓	→	→
	OsPRX70	LOC_Os05g04490	↑	↑	↑			OsPOX22.3	LOC_Os07g48020	↓	↓	→
	OsPRX72	LOC_Os05g06970	↑	→	→			Osprx115	LOC_Os07g48060	↓	↓	↓
	OsPRX77	LOC_Os06g16350	↑	↑	↑			Osprx117	LOC_Os08g02110	→	→	↓
	OsPRX83	LOC_Os06g32990	↓	↓	↓			OsPrx126	LOC_Os10g02070	↓	↓	→
	OsPRX88	LOC_Os06g35480	↓	↓	↓			Osprx130	LOC_Os11g02130	→	→	↑
	OsPRX86	LOC_Os06g35520	↓	↓	↓			OsPRX135	LOC_Os12g02080	→	→	↑
	Osprx109,	LOC_Os07g47990	↓	↓	↓
	OsPOX22.3	LOC_Os07g48020	↓	↓	↓
	Osprx117	LOC_Os08g02110	→	→	↓
	Osprx130	LOC_Os11g02130	→	→	↑
	OsPRX135	LOC_Os12g02080	→	→	↑
Cr root							Cr shoot
Enzyme	Gene name	locus identifier	12.0 mg/L	24.0 mg/L	40.0 mg/L		Enzyme	Gene name	locus identifier	12.0 mg/L	24.0 mg/L	40.0 mg/L
Phenylalanine ammonia-lyase	OsPAL5	LOC_Os04g43760	→	↓	↓		Phenylalanine ammonia-lyase	OsPAL2	LOC_Os02g41650	→	↑	→
	OsPAL6	LOC_Os04g43800	↑	→	↑			OsPAL7	LOC_Os05g35290	↑	↑	→
	OsPAL7	LOC_Os05g35290	→	↓	→		4-coumarate: CoA ligase	Os4CL5	LOC_Os08g34790	→	↑	↑
4-coumarate: CoA ligase	Os4CL1	LOC_Os08g14760	→	↓	→		peroxidase	OsPOX1	LOC_Os01g15830	→	→	↑
	Os4CL5	LOC_Os08g34790	→	→	↑			OsPRX37	LOC_Os03g13180	→	→	↑
peroxidase	OsPOX1	LOC_Os01g15830	↓	↓	↓			OsPRX38	LOC_Os03g13210	→	↑	→
	OsPRX22	LOC_Os01g73200	→	→	↑			OsPRX61	LOC_Os04g59190	↓	↓	↑
	OsPRX37	LOC_Os03g13180	↑	↑	↑			OsPRX70	LOC_Os05g04490	→	→	↑
	OsPRX61	LOC_Os04g59190	→	↓	→			OsPRX72	LOC_Os05g06970	→	→	↑
	OsPRX66	LOC_Os05g04410	↓	→	→			OsPRX77	LOC_Os06g16350	↑	↑	↑
	OsPRX70	LOC_Os05g04490	↑	↑	↑			OsPRX83	LOC_Os06g32990	↑	→	↑
	OsPRX72	LOC_Os05g06970	↑	→	↑			OsPRX81	LOC_Os06g33100	→	→	↑
	OsPRX77	LOC_Os06g16350	↑	↑	↑			OsPRX86	LOC_Os06g35520	→	↓	→
	OsPRX83	LOC_Os06g32990	↓	↓	→			OsPOX22.3	LOC_Os07g48020	→	↑	↑
	OsPRX88	LOC_Os06g35480	↓	↓	↓			OsPrx126	LOC_Os10g02070	↓	→	↑
	OsPRX86	LOC_Os06g35520	↓	↓	↓			OsPRX135	LOC_Os12g02080	↑	↑	→
	Osprx109,	LOC_Os07g47990	↓	↓	↓
	OsPOX22.3	LOC_Os07g48020	↓	↓	↓
	Osprx130	LOC_Os11g02130	↑	↑	↑
	OsPRX135	LOC_Os12g02080	↑	↑	↑

## Sheet: GEVFs data
Enzyme name, gene name, chromosome locus, and Cr-concentration-dependent up/downregulation of genes in roots and shoots
cellulose
root						shoot
gene name	LOC	12.0 mg/L R	24.0 mg/L R	40.0 mg/L R		gene name	LOC	12.0 mg/L S	24.0 mg/L S	40.0 mg/L S
OsCESA1	LOC_Os05g08370	8.85231	57.8906	4.74887		OsCESA1	LOC_Os05g08370	-41.93	-39.5557	-17.5643
OsCESA2	LOC_Os03g59340	-43.553	-13.2468	-62.5381		OsCESA2	LOC_Os03g59340	9.50632	-9.84493	64.5583
OsCESA8	LOC_Os07g10770	-19.4568	75.2265	0.697949		OsCESA8	LOC_Os07g10770	-27.7777	-10.2558	-13.2814
OsCESA3	LOC_Os07g24190	-65.4763	-9.40645	-51.2881		OsCESA6	LOC_Os07g14850	-51.6298	-43.7724	-31.0209
OsCesA4	LOC_Os01g54620	-57.8786	35.3429	-53.4633		OsCESA3	LOC_Os07g24190	-35.9932	-15.3823	6.87871
OsCESA5	LOC_Os03g62090	21.3691	78.2233	4.09835		OsCesA4	LOC_Os01g54620	-54.5083	-52.8102	-3.82229
OsCesA9	LOC_Os09g25490	-14.6435	-69.05	-29.8609		OsCESA5	LOC_Os03g62090	-31.3365	-30.7217	30.6308
OsCESA7	LOC_Os10g32980	-52.9203	68.0154	-55.8377		OsCesA9	LOC_Os09g25490	97.4188	68.9392	8.5389
OsUGP1	LOC_Os09g38030	72.2447	130.445	102.717		OsCESA7	LOC_Os10g32980	-10.5641	-61.281	50.4187
OsUGP2	LOC_Os02g02560	90.3961	-30.0777	81.9104		OsUGP1	LOC_Os09g38030	41.938	32.9609	0.857316
OsPR2	LOC_Os01g71340	36.8262	3849.45	-26.6267		OsPR2	LOC_Os01g71340	-70.0729	-80.6005	-80.4553
OsGH9A3	LOC_Os03g52630	-20.7759	112.298	-19.0604		OsGH9A3	LOC_Os03g52630	-36.0133	-39.6337	-14.7315
OsGH9B15	LOC_Os02g03120	-49.2284	-2.98212	-40.7055		OsGH9B15	LOC_Os02g03120	-35.071	-46.269	33.3201
OsCel9D	LOC_Os03g21210	14.2342	49.2106	-4.47143		OsCel9D	LOC_Os03g21210	21.3802	29.2345	-7.95893
OsBGLU8	LOC_Os03g49610	1.65099	-32.7688	65.0528		OsBGLU8	LOC_Os03g49610	7.2328	-44.705	-25.0438
OsBGLU30	LOC_Os09g31430	-53.4051	89.0669	-58.5574		OsBGLU30	LOC_Os09g31430	-59.2145	-5.33652	290.139
OsBGLU10	LOC_Os04g39840	-10.9754	44.8159	6.80819		OsBGLU7	LOC_Os03g49600	-24.1802	-25.4269	34.5418
OsBGLU12	LOC_Os04g39880	-43.5545	-47.6632	-18.4996		OsBGLU12	LOC_Os04g39880	-36.1078	-34.816	-48.4756
OsBGLU16	LOC_Os04g43390	-0.862997	127.295	-2.31874		OsBGLU16	LOC_Os04g43390	100.879	146.549	7.23277
OsBGLU26	LOC_Os07g46280	-46.4726	18.3354	-67.1034		OsBGLU26	LOC_Os07g46280	50.6621	20.3953	224.638
OsBGLU27	LOC_Os08g39860	-17.4077	84.9715	-34.1953		OsBGLU27	LOC_Os08g39860	12.5394	84.6018	41.2785
OsBGLU2	LOC_Os01g59819	61.2876	-69.1621	-9.16225		OsBGLU2	LOC_Os01g59819	-80.001	-80.9782	88.4582
OsBGLU3	LOC_Os01g59840	134.986	114.573	-0.439506		OsBGLU3	LOC_Os01g59840	-59.0185	-46.8674	-57.7951
OsBGLU4	LOC_Os01g67220	-8.7542	31.9045	-6.70793		OsBGLU6	LOC_Os03g11420	-74.4324	-76.9955	181.056
OsBGLU6	LOC_Os03g11420	-26.9452	-46.0997	-36.6236		OsBGLU1	LOC_Os03g53800	-35.6467	-26.3481	41.5051
OsBGLU1	LOC_Os03g53800	-22.5624	-51.7029	182.644		OsBGLU17	LOC_Os04g43400	-69.9255	-55.3891	-37.1233
OsBGLU17	LOC_Os04g43400	17.3726	-53.074	141.855		OsBGLU21	LOC_Os05g30300	-94.9639	-79.2472	-72.8476
OsBGLU21	LOC_Os05g30300	-33.2311	-65.7061	-15.6186		OsBGLU23	LOC_Os05g30390	-16.3657	-6.38364	-38.6205
OsBGLU23	LOC_Os05g30390	-6.37798	63.8283	-28.9551		OsBGLU24	LOC_Os06g21570	415.501	164.393	105.189
OsBGLU24	LOC_Os06g21570	74.7952	401.142	5.37857		OsBGLU25	LOC_Os06g46940	-31.0685	-9.4278	9.1031
OsBGLU25	LOC_Os06g46940	-70.4825	-35.5366	-38.3315		OsBGLU29	LOC_Os09g31410	72.3451	58.4978	52.9708
OsBGLU29	LOC_Os09g31410	-32.2262	-83.4	-46.8397		OsBGLU33	LOC_Os09g33710	-96.7161	-71.9651	-69.0295
OsBGLU33	LOC_Os09g33710	38.3005	114.381	3100.48		OsBGLU13	LOC_Os04g39900	-34.7731	-50.4096	-43.879
OsBGLU34	LOC_Os10g17650	-37.0226	12.4654	-49.8402		OsGH5BG	LOC_Os10g22520	-71.6799	-70.7044	-43.1042
OsBGLU13	LOC_Os04g39900	-17.5938	64.623	-38.6809		OsBGLU1	LOC_Os01g32364	14.2626	-20.4916	66.4384
OsGH5BG	LOC_Os10g22520	-50.211	-30.5637	18.8636		OsBGLU14	LOC_Os04g43360	-52.6428	-48.2011	18.2019
OsBGLU1	LOC_Os01g32364	-69.2008	3.45216	-70.7399		OsBGLU18	LOC_Os04g43410	-8.02501	55.6199	-24.0284
OsBGLU18	LOC_Os04g43410	-65.3169	-53.6721	165.978		OsBGLU31	LOC_Os09g33680	-25.6808	-32.9945	-8.88397
OsBGLU31	LOC_Os09g33680	-0.393229	43.7339	-9.26173		OsBGLU5	LOC_Os01g70520	11.0407	52.1362	-23.8398
OsBGLU5	LOC_Os01g70520	50.8892	11.7029	31.0609		OsBGLU9	LOC_Os04g39814	-85.165	-77.368	528.18
OsPBGLU	LOC_Os03g53790	73.9049	-8.86886	78.7498		OsBGLU11	LOC_Os04g39864	-40.2655	-41.7703	-44.5488
OsBGLU9	LOC_Os04g39814	-33.6757	-41.5089	-24.5739		OsBGLU20	LOC_Os05g30280	26.9912	16.3336	3.56926
OsBGLU19	LOC_Os05g30250	-14.7615	2.68298	-27.173		OsBGLU22	LOC_Os05g30350	-22.1627	-10.9253	-35.809
OsBGLU20	LOC_Os05g30280	-30.9181	9.83764	-29.0051		OsBGLU28	LOC_Os08g39870	-13.7021	-11.0515	34.1309
OsBGLU22	LOC_Os05g30350	0.446615	82.3093	-28.8977		OsBGLU32	LOC_Os09g33690	-6.89599	21.9809	-25.9353
OsBGLU28	LOC_Os08g39870	-12.788	264.316	-39.8512		OsBGLU36	LOC_Os11g45710	-15.4828	-8.27069	-50.0221
OsBGLU32	LOC_Os09g33690	166.781	86.6136	99.3834		OsBAMY2	LOC_Os03g04770	-23.8674	-32.6179	148.791
OsBGLU36	LOC_Os11g45710	4.94105	-53.4744	81.9708		OsBMY4	LOC_Os03g22790	-47.4772	-35.8019	7.66749
OsBAMY2	LOC_Os03g04770	-7.13903	-74.3606	151.574		OsBMY1	LOC_Os07g35880	48.908	52.9462	68.3556
OsBMY4	LOC_Os03g22790	-43.6734	-40.8542	-3.62151		OsBMY2	LOC_Os07g35940	339.849	202.377	704.475
OsBMY1	LOC_Os07g35880	-31.2141	64.3534	37.0494		OsBAMY1	LOC_Os10g32810	44.5028	-22.8145	306.296
OsBMY2	LOC_Os07g35940	-69.0734	-61.4024	-49.763		OsBMY6	LOC_Os10g41550	-32.7745	-23.6645	-19.4722
OsBAMY1	LOC_Os10g32810	-53.7459	193.11	8.71895
OsBMY6	LOC_Os10g41550	71.7642	-48.2923	287.101
OsBMY10	LOC_Os02g03690	45.6836	3.13219	-3.1408
pectin
root						shoot
gene name	LOC	12.0 mg/L R	24.0 mg/L R	40.0 mg/L R		gene name	LOC	12.0 mg/L S	24.0 mg/L S	40.0 mg/L S
OsPME2	LOC_Os01g20980	-22.0788	22.0612	88.6123		OsPME2	LOC_Os01g20980	-14.9204	34.9607	-18.5561
OsPME3	LOC_Os01g21034	-1.05054	-7.68	-43.6527		OsPME3	LOC_Os01g21034	-68.5416	-68.1476	-1.01572
OsPME5	LOC_Os01g53990	-29.3761	-74.4004	63.5346		OsPME5	LOC_Os01g53990	4.04737	1455.09	420.073
OsPME6	LOC_Os01g57854	64.3154	15.1244	214.404		OsPME6	LOC_Os01g57854	-14.7366	-73.6355	22.6755
OsPME7	LOC_Os01g65790	-35.6422	-27.2896	-41.7838		OsPME7	LOC_Os01g65790	-28.3268	-39.6736	49.5312
OsPME10	LOC_Os03g18860	-14.1437	0.740637	-27.7535		OsPME12	LOC_Os03g28090	-72.5155	-69.7017	457.709
OsPME12	LOC_Os03g28090	-31.1961	-70.4548	-3.73249		OsPME13	LOC_Os04g35770	-16.862	4.09587	-29.1987
OsPME13	LOC_Os04g35770	-34.4226	-22.3886	-31.4508		OsPME17	LOC_Os05g29790	5.00876	2.38371	6950.87
OsPME15	LOC_Os04g46740	-3.58136	304.784	-24.18		OsPME18	LOC_Os05g44600	-36.1617	11.9883	-7.95649
OsPME17	LOC_Os05g29790	-5.61921	-0.36252	-36.6477		OsPME19	LOC_Os06g09340	-89.1352	5.75701	-88.5616
OsPME18	LOC_Os05g44600	-20.2781	27.8388	-35.3304		OsPME20	LOC_Os07g41650	4.04801	0.524191	-72.6927
OsPME19	LOC_Os06g09340	-65.4806	38.4471	-87.3119		OsPME22	LOC_Os07g47830	-21.5946	1.48766	42.5043
OsPME20	LOC_Os07g41650	-52.3563	-52.2304	-31.2716		OsPME23	LOC_Os07g49100	-47.6672	-32.4265	-7.67877
OsPME22	LOC_Os07g47830	-28.961	-27.4444	-80.7079		OsPME25	LOC_Os08g34900	-84.2208	-81.7899	-14.7748
OsPME23	LOC_Os07g49100	-28.3762	147.748	-39.8257		OsPME26	LOC_Os08g34910	244.17	287.91	260.222
OsPME25	LOC_Os08g34900	77.7485	126.707	129.449		OsPME27	LOC_Os09g26360	233.596	178.538	-18.9334
OsPME26	LOC_Os08g34910	-6.9607	-38.5071	20.2503		OsPME30	LOC_Os11g07090	-84.7581	-96.1548	-76.5833
OsPME27	LOC_Os09g26360	-10.9417	-1.11628	38.9923		OsPME33	LOC_Os11g45720	117	231.65	-2.89938
OsPME28	LOC_Os09g39760	-36.0322	-85.7017	64.9887		OsPGL9	LOC_Os05g46510	28.9119	30.6701	164.404
OsPME29	LOC_Os10g26680	-26.2776	-17.544	7.84659		OsPSL1	LOC_Os01g19170	11.3576	-13.5495	53.3683
OsPME30	LOC_Os11g07090	-48.1723	1.13109	-33.1014		OsPGL19	LOC_Os01g44970	105.388	107.543	-18.2714
OsPME34	LOC_Os11g45730	-47.079	-60.9191	-53.2102		OsPGL7	LOC_Os01g66710	11.8909	61.5961	-30.3943
OsPGL9	LOC_Os05g46510	-60.9791	-75.2168	34.0396		OsPG1	LOC_Os03g03350	-2.37001	360.704	218.916
OsPSL1	LOC_Os01g19170	-37.7542	-60.9117	-40.4475		OsPGL21	LOC_Os05g50260	-37.22	7.7637	144.023
OsPGL19	LOC_Os01g44970	-43.8921	24.7419	-77.0655		OsPGL16	LOC_Os07g10730	-28.2637	-27.4265	3.42196
OsPGL7	LOC_Os01g66710	21.1489	-6.09731	168.535		OsPGL27	LOC_Os07g14160	-34.2818	-31.716	-34.448
OsPG1	LOC_Os03g03350	-39.1319	67.5852	-24.5471		OsPGL12	LOC_Os11g14400	55.927	130.123	12.9575
OsPGL17	LOC_Os05g20020	-56.0055	-62.8616	-43.0489		OsPGL33	LOC_Os12g36810	-41.9903	-39.4626	-79.8956
OsPGL21	LOC_Os05g50260	-89.837	-46.4435	-68.9836		OsPGL23	LOC_Os02g15690	43.6064	6.3799	-28.733
OsPGL16	LOC_Os07g10730	42.2448	34.8311	2.43448		OsPGL20	LOC_Os01g22590	-91.6015	5.83678	1195.92
OsPGL27	LOC_Os07g14160	28.6971	91.6428	44.8229		OsPGL15	LOC_Os02g03750	105.339	101.157	-61.3001
OsPGL12	LOC_Os11g14400	-50.8016	-64.4663	15.7315		OsPGL24	LOC_Os02g54030	-11.5515	-9.81409	-39.1554
OsPGL33	LOC_Os12g36810	113.426	26.5405	-6.73424		OsPGL14	LOC_Os05g46520	-95.0991	-93.5025	790.733
OsPGL23	LOC_Os02g15690	-35.2252	36.4345	-53.4659		OsPGL26	LOC_Os05g50960	-41.5322	-67.9403	5.59528
OsPGL20	LOC_Os01g22590	-2.04109	-75.5511	112.508		OsPGL25	LOC_Os09g26800	-24.6294	-12.8793	39.8671
OsPGL15	LOC_Os02g03750	-68.0816	-66.3099	-58.2553		OsPGL28	LOC_Os03g61800	16.4895	31.1855	-3.51092
OsPGL14	LOC_Os05g46520	4672.2	-2.09186	4143.4		OsPGL9	LOC_Os05g46510	28.9119	30.6701	164.404
OsPGL26	LOC_Os05g50960	12.5907	10.6127	-61.5911		OsPGL34	LOC_Os11g43750	-31.9612	-7.80099	3.14579
OsPGL30	LOC_Os08g01600	-20.6461	-12.8464	-30.8883		OsPLL4	LOC_Os04g05050	-57.817	-57.9631	-23.3669
OsPGL28	LOC_Os03g61800	28.7314	72.189	-7.38921		OsPLL1	LOC_Os01g36620	-3.89258	-17.2871	76.236
OsPGL34	LOC_Os11g43750	28.4784	3.03732	24.5366		OsPLL9	LOC_Os06g38510	-36.0634	-3.7761	-3.86947
OsPLL4	LOC_Os04g05050	-13.0649	11.5762	-54.023		OsPLL12	LOC_Os10g31910	81.442	123.736	73.8593
OsPLL1	LOC_Os01g36620	-14.5649	30.1204	-2.03982
OsPLL9	LOC_Os06g38510	353.044	126.451	-0.195093
OsPLL12	LOC_Os10g31910	2.65484	-25.0333	68.4038
hemicellulose
root						shoot
gene name	LOC	12.0 mg/L R	24.0 mg/L R	40.0 mg/L R		gene name	LOC	12.0 mg/L S	24.0 mg/L S	40.0 mg/L S
OsXTH19	LOC_Os03g01800	47.4906	-73.7467	31.5629		OsXTH19	LOC_Os03g01800	8.87737	-0.356839	-74.5367
OsXTH9	LOC_Os04g51460	219.528	138.989	504.813		OsXTH9	LOC_Os04g51460	-85.975	-72.8182	-17.7171
OsXTH1	LOC_Os07g34580	10.112	-20.6622	95.8959		OsXTH1	LOC_Os07g34580	48.5665	34.1376	173.149
OsXTH20	LOC_Os10g39840	-68.247	-25.3678	-63.6652		OsXTH20	LOC_Os10g39840	45.5548	-4.46156	-22.4597
OsXTH11	LOC_Os06g48160	245.883	-16.9072	684.555		OsXTH11	LOC_Os06g48160	-76.9173	-43.1999	-47.7613
OsXTH2	LOC_Os11g33270	1014.15	-63.4281	154.054		OsXTH17	LOC_Os08g13920	-52.1196	-41.1208	31.6969
OsXTH23	LOC_Os02g46910	12.9674	-49.3964	68.7654		OsXTH2	LOC_Os11g33270	-76.7229	-68.69	8.13504
OsXTH28	LOC_Os03g13570	-27.4379	28.3722	36.6353		OsXTH23	LOC_Os02g46910	-62.3287	-55.7642	-29.4733
OsXTH6	LOC_Os04g51450	-48.1801	-35.1682	-45.7073		OsXTH28	LOC_Os03g13570	-79.8702	-56.016	-34.6363
OsXTH7	LOC_Os04g51510	-55.9391	-46.1318	-4.29197		OsXTH6	LOC_Os04g51450	18.5044	43.0441	-3.57182
OsXTH16	LOC_Os04g51520	65.6099	194.714	241.102		OsXTH7	LOC_Os04g51510	35.1373	13.9783	-30.7326
OsXTH3	LOC_Os04g53950	-55.3934	83.2653	-61.4869		OsXTH16	LOC_Os04g51520	87.062	-53.7842	-20.3131
OsXTH15	LOC_Os06g22919	217.948	-84.1764	195.367		OsXTH3	LOC_Os04g53950	-51.6526	-2.89675	12.4914
OsXTH12	LOC_Os06g48180	0.855062	25.2881	-4.68374		OsXTH15	LOC_Os06g22919	-60.7881	-79.502	99.0407
OsXTH10	LOC_Os06g48200	128.098	228.169	414.735		OsXTH12	LOC_Os06g48180	-20.6657	-6.30408	300.795
OsXTH21	LOC_Os07g29750	-47.9187	-67.8219	-39.2879		OsXTH10	LOC_Os06g48200	-25.1121	-7.57671	79.1653
OsXTH8	LOC_Os08g13980	201.094	-70.0626	189.999		OsXTH21	LOC_Os07g29750	-15.5838	0.573777	-27.0451
OsXTH4	LOC_Os08g14200	846.599	-12.9389	977.283		OsXTH8	LOC_Os08g13980	17.1753	14.7762	-31.6848
OsXTH27	LOC_Os10g02770	7.58716	44.3669	-25.423		OsXTH4	LOC_Os08g14200	6.5837	7.26175	143.416
OsXTH25	LOC_Os10g42670	-14.81	1.98367	-33.844		OsXTH27	LOC_Os10g02770	-10.815	15.1304	-47.2741
OsGAUT22	LOC_Os01g52710	13.2943	-44.2102	208.04		OsGT2	LOC_Os02g32750	4.41822	1.59212	69.3926
OsGATL6	LOC_Os02g50600	12.1185	-11.2738	78.5273		OsGAUT22	LOC_Os01g52710	-94.2149	-73.6557	-6.13017
OsGAUT11	LOC_Os02g51130	-4.83385	3.67248	-35.5328		OsGAUT13	LOC_Os02g29530	-20.8591	-24.3213	51.711
OsGAUT21	LOC_Os03g11330	62.3344	904.713	46.041		OsGATL6	LOC_Os02g50600	-31.1825	21.5781	-18.7237
OsGATL5	LOC_Os04g44850	-19.3303	59.6956	-12.1859		OsGAUT11	LOC_Os02g51130	-39.3507	-40.4706	79.5112
OsGAUT9	LOC_Os04g54360	55.8396	-11.4925	70.9888		OsGAUT21	LOC_Os03g11330	810.661	-4.1664	-25.7371
OsGAUT12	LOC_Os06g12280	-8.05625	57.2477	-33.777		OsGATL8	LOC_Os03g18890	-24.0225	-11.7043	27.6583
OsGAUT3	LOC_Os06g49810	32.2275	31.4913	47.2186		OsGAUT15	LOC_Os03g21250	-17.1625	-30.0185	-1.77603
OsGAUT16	LOC_Os07g48370	7.68866	33.7209	35.5665		OsGATL3	LOC_Os03g24510	54.102	43.9944	-10.1321
OsGAUT8	LOC_Os09g30280	-34.1788	-36.0508	22.1988		OsGAUT10	LOC_Os03g30000	-9.27639	-19.4757	27.8727
OsGAUT1	LOC_Os09g36180	24.5842	72.3555	13.3107		OsGATL2	LOC_Os03g47530	87.2077	65.1825	-11.9864
OsGAUT1	LOC_Os09g36180	24.5842	72.3555	13.3107		OsGATL5	LOC_Os04g44850	-33.6378	-19.556	24.8778
OsGAUT2	LOC_Os09g36190	-28.5137	5.25287	-17.3857		OsGAUT9	LOC_Os04g54360	-23.684	-33.8784	44.7562
OsGAUT18	LOC_Os11g03160	26.3129	7.48908	41.542		OsGAUT17	LOC_Os05g40720	51.707	25.1813	-25.8153
OsGAUT14	LOC_Os11g37980	5.66555	29.6026	-8.79659		OsGAUT12	LOC_Os06g12280	60.2667	44.5186	55.8058
OsGAUT19	LOC_Os12g02910	116.708	264.202	145.771		OsGATL7	LOC_Os06g13760	-45.9746	-12.9143	52.4648
OsHPGT3	LOC_Os06g07905	3.32214	10.2085	29.1894		OsGAUT5	LOC_Os06g51160	-4.43771	-4.17382	-37.9281
UDP-D-xylose synthase	LOC_Os01g73790	30.2666	16.9641	11.3129		OsGAUT16	LOC_Os07g48370	47.3838	59.899	-8.40906
Rhamnose biosynthetic enzyme 1	LOC_Os03g17000	-20.0244	-33.7231	4.92212		OsGAUT6	LOC_Os08g23780	-16.2994	-6.29983	-40.6342
						OsGAUT8	LOC_Os09g30280	9.73213	-39.8006	277.813
						OsGAUT1	LOC_Os09g36180	32.8015	30.5572	-41.7
						OsGAUT1	LOC_Os09g36180	32.8015	30.5572	-41.7
						OsGAUT4	LOC_Os10g21890	13.7014	18.8586	-31.1687
						OsGAUT18	LOC_Os11g03160	-47.0374	-46.575	9.74358
						OsGAUT14	LOC_Os11g37980	32.781	29.6874	64.2638
						OsGAUT19	LOC_Os12g02910	-42.563	-85.9718	-21.9601
						OsGAUT20	LOC_Os12g38930	-46.2385	-41.1594	-6.12854
						OsGalT	LOC_Os06g12390	-1.22827	-10.3405	57.6183
						OsHPGT3	LOC_Os06g07905	26.3802	18.4363	11.2288
						UDP-D-xylose synthase	LOC_Os01g73790	-27.9105	-38.4441	8.49241
						Rhamnose biosynthetic enzyme 1	LOC_Os03g17000	-49.7137	-39.4036	-23.3217
lignin
root						shoot
gene name	LOC	12.0 mg/L R	24.0 mg/L R	40.0 mg/L R		gene name	LOC	12.0 mg/L S	24.0 mg/L S	40.0 mg/L S
OsPAL1	LOC_Os02g41630	23.0766	18.866	29.0175		OsPAL1	LOC_Os02g41630	-68.0611	-50.3795	25.432
OsPAL3	LOC_Os02g41670	30.6717	60.8981	40.0377		OsPAL2	LOC_Os02g41650	-52.7671	-60.8775	-13.9837
OsPAL4	LOC_Os02g41680	38.4573	571.67	-28.1528		OsPAL3	LOC_Os02g41670	18.0347	17.8709	-83.7719
OsPAL5	LOC_Os04g43760	46.2482	115.157	43.1693		OsPAL5	LOC_Os04g43760	-27.7351	-9.58396	-1.71287
OsPAL6	LOC_Os04g43800	-28.2713	26.5036	-50.1725		OsPAL6	LOC_Os04g43800	-63.0952	-47.8818	-25.167
OsPAL7	LOC_Os05g35290	23.0736	101.799	-37.2837		OsPAL7	LOC_Os05g35290	-67.6994	-68.2526	-31.4253
Os4CL1	LOC_Os08g14760	0.469603	11.438	-30.0888		Os4CL2	LOC_Os02g46970	-41.0725	-28.7946	-8.96346
Os4CL2	LOC_Os02g46970	28.9255	4.30531	-46.8127		Os4CL4	LOC_Os06g44620	-51.6684	-71.8017	-0.235939
Os4CL3	LOC_Os02g08100	19.9291	25.1137	-14.2926		Os4CL5	LOC_Os08g34790	-83.2095	-94.3333	-48.5156
Os4CL4	LOC_Os06g44620	615.729	-11.2752	61.2698		OsPOX1	LOC_Os01g15830	1842.49	-56.939	380.669
Os4CL5	LOC_Os08g34790	33.697	2.82335	-14.3537		Osprx15	LOC_Os01g22352	51.7297	45.2713	2.00173
OsPOX1	LOC_Os01g15830	57.2684	25.53	81.1047		OsPRX22	LOC_Os01g73200	-89.8321	-88.1092	-29.9437
Osprx15	LOC_Os01g22352	-15.2671	3.1575	-26.3903		OsPRX37	LOC_Os03g13180	129.357	2.83912	-88.1116
OsPRX22	LOC_Os01g73200	-36.2361	246.862	30.2019		OsPRX38	LOC_Os03g13210	-74.112	-83.5211	-48.824
OsPRX37	LOC_Os03g13180	238.249	-44.811	-46.5779		OsPRX51	LOC_Os03g55420	-68.8546	-46.2445	32.9024
OsPRX38	LOC_Os03g13210	-28.5126	-22.1526	-34.0067		OsPRX59	LOC_Os04g59150	-60.3009	-52.1195	-75.5244
OsPRX51	LOC_Os03g55420	-3.94541	-29.1362	51.0059		OsPRX61	LOC_Os04g59190	-60.9004	-61.944	-98.5757
OsPRX59	LOC_Os04g59150	-9.75671	27.1738	7.76406		OsPRX66	LOC_Os05g04410	5.61403	183.338	215.387
OsPRX61	LOC_Os04g59190	19.663	16.9941	155.642		OsPRX70	LOC_Os05g04490	15.6607	24.5892	-86.7158
OsPRX66	LOC_Os05g04410	2.40947	-65.7683	151.296		OsPRX72	LOC_Os05g06970	-81.0694	-89.212	-97.1186
OsPRX70	LOC_Os05g04490	21.5575	-23.2715	-32.9199		OsPRX77	LOC_Os06g16350	158.429	59.7239	2052.69
OsPRX72	LOC_Os05g06970	-5.674	21.6145	-37.7259		OsPRX83	LOC_Os06g32990	-97.6907	-94.004	-87.1135
OsPRX83	LOC_Os06g32990	-57.2569	-56.0718	-45.8628		OsPRX81	LOC_Os06g33100	-82.645	-50.036	-93.8507
OsPRX81	LOC_Os06g33100	-41.9378	-3.89572	-27.1392		OsPRX88	LOC_Os06g35480	61.3596	133.748	-36.1792
OsPRX88	LOC_Os06g35480	294.072	-49.5612	-31.9818		OsPRX86	LOC_Os06g35520	-63.8478	-29.652	-57.3993
OsPRX86	LOC_Os06g35520	-79.7464	-61.6782	-18.8409		Osprx109,	LOC_Os07g47990	-67.2651	-54.0424	-38.7372
Osprx109,	LOC_Os07g47990	-39.9736	-19.7208	-23.6093		OsPOX22.3	LOC_Os07g48020	-91.2714	-96.7234	-71.4007
OsPOX22.3	LOC_Os07g48020	-58.2931	-16.7893	-67.1814		Osprx115	LOC_Os07g48060	-71.3241	-55.9845	-50.6883
Osprx115	LOC_Os07g48060	-0.605392	-33.3186	-33.8222		Osprx117	LOC_Os08g02110	-30.7329	-69.7622	-71.3578
Osprx117	LOC_Os08g02110	-28.1283	-5.97546	-32.5989		OsPrx126	LOC_Os10g02070	58.9569	-52.3273	-56.9081
Osprx130	LOC_Os11g02130	-50.453	-51.4517	-10.5924		Osprx130	LOC_Os11g02130	-21.4996	-35.0283	40.9181
OsPRX135	LOC_Os12g02080	-38.9689	-48.1418	-11.8085		OsPRX135	LOC_Os12g02080	-41.4949	-50.7447	27.6732
